# Supplementary material for: Elp3‐mediated codon‐dependent translation promotes mTORC2 activation and regulates macrophage polarization
Source: EMBO J. 2022 Aug 3;41(18):e109353. doi: 10.15252/embj.2021109353 (PMC9475509; doi:10.15252/embj.2021109353)
Supplement: Supplementary file 5 — Source Data for Expanded View [file EMBJ-41-e109353-s010.zip]

Archive with 5 entries (4 files):
- Expanded figures/
- Expanded figures/Source data_Expanded Figure 1.pdf
- Expanded figures/Source data_Expanded Figure 2.pdf
- Expanded figures/Source data_Expanded Figure 4.pdf
- Expanded figures/Source data_Expanded Figure 5.pdf
